# Supplementary material for: DNA Intercalators Inhibit Eukaryotic Ribosomal RNA Synthesis by Impairing the Initiation of Transcription
Source: Genes (Basel). 2021 Sep 14;12(9):1412. doi: 10.3390/genes12091412 (PMC8466728; doi:10.3390/genes12091412)
Supplement: Supplementary file 1 [file genes-12-01412-s001.zip]

Archive with 1 entries (1 files):
- genes-1250091-supplementary.pdf
